# Supplementary material for: Functional basis of electron transport within photosynthetic complex I
Source: Nat Commun. 2021 Sep 10;12:5387. doi: 10.1038/s41467-021-25527-1 (PMC8433477; doi:10.1038/s41467-021-25527-1)
Supplement: Supplementary file 4 — Source Data [file 41467_2021_25527_MOESM4_ESM.xlsx]

## Sheet: Figure 2
Figure	Description	File name	Folder	Link to data (DOI)
Figure 2a	CW EPR of Syechocystis PS-CI	a_Synechocystis.DSC	Figure 2	10.14469/hpc/8657
Figure 2a	CW EPR of Syechocystis PS-CI	a_Synechocystis.DTA	Figure 2	10.14469/hpc/8657
Figure 2a	CW EPR of T elongatus PS-CI	a_T_elongatus.DSC	Figure 2	10.14469/hpc/8657
Figure 2a	CW EPR of T elongatus PS-CI	a_T_elongatus.DTA	Figure 2	10.14469/hpc/8657
Figure 2b	EDFS of T elongatus PS-CI	b_EDFS.DSC	S3	10.14469/hpc/8660
Figure 2b	EDFS of T elongatus PS-CI	b_EDFS.DTA	S3	10.14469/hpc/8660
Figure 2c/d	DEER position 1	Position_1.mat	S4	10.14469/hpc/8661
Figure 2c/d	DEER position 2	Position_2.mat	S4	10.14469/hpc/8661
Figure 2c/d	DEER position 4	Position_4.mat	S4	10.14469/hpc/8661
Figure 2c/d	DEER position 6	Position_6.mat	S4	10.14469/hpc/8661
Figure 2c/d	DEER position 8	Position_8.mat	S4	10.14469/hpc/8661

## Sheet: Figure 3
Figure	Description	File name	Folder	Link to data (DOI)
Figure 3a	Syechocystis PS-CI Redox Titration	b_Titration_S3.DSC	S6	10.14469/hpc/8662
Figure 3a	Syechocystis PS-CI Redox Titration	b_Titration_S3.DTA	S6	10.14469/hpc/8662
Figure 3a	Syechocystis PS-CI Redox Titration	b_Titration_S4.DSC	S6	10.14469/hpc/8662
Figure 3a	Syechocystis PS-CI Redox Titration	b_Titration_S4.DTA	S6	10.14469/hpc/8662
Figure 3a	Syechocystis PS-CI Redox Titration	b_Titration_S6.DSC	S6	10.14469/hpc/8662
Figure 3a	Syechocystis PS-CI Redox Titration	b_Titration_S6.DTA	S6	10.14469/hpc/8662
Figure 3a	Syechocystis PS-CI Redox Titration	b_Titration_S8.DSC	S6	10.14469/hpc/8662
Figure 3a	Syechocystis PS-CI Redox Titration	b_Titration_S8.DTA	S6	10.14469/hpc/8662
Figure 3b	T elongatus PS-CI Redox Titration	a_Titration_S5.DSC	S6	10.14469/hpc/8662
Figure 3b	T elongatus PS-CI Redox Titration	a_Titration_S5.DTA	S6	10.14469/hpc/8662
Figure 3b	T elongatus PS-CI Redox Titration	a_Titration_S7.DSC	S6	10.14469/hpc/8662
Figure 3b	T elongatus PS-CI Redox Titration	a_Titration_S7.DTA	S6	10.14469/hpc/8662
Figure 3b	T elongatus PS-CI Redox Titration	a_Titration_S9.DSC	S6	10.14469/hpc/8662
Figure 3b	T elongatus PS-CI Redox Titration	a_Titration_S9.DTA	S6	10.14469/hpc/8662
Figure 3b	T elongatus PS-CI Redox Titration	a_Titration_S11.DSC	S6	10.14469/hpc/8662
Figure 3b	T elongatus PS-CI Redox Titration	a_Titration_S11.DTA	S6	10.14469/hpc/8662
Figure 3b	T elongatus PS-CI Redox Titration	a_Titration_S13.DSC	S6	10.14469/hpc/8662
Figure 3b	T elongatus PS-CI Redox Titration	a_Titration_S13.DTA	S6	10.14469/hpc/8662

## Sheet: S1
Figure	Description	File name	Folder	Link to data (DOI)
S1 a	T elongatus PS-CI inversion recovy	a_Tf_1us.DSC	S1	10.14469/hpc/8658
S1 a	T elongatus PS-CI inversion recovy	a_Tf_1us.DTA	S1	10.14469/hpc/8658
S1 a	T elongatus PS-CI inversion recovy	a_Tf_2us.DSC	S1	10.14469/hpc/8658
S1 a	T elongatus PS-CI inversion recovy	a_Tf_2us.DTA	S1	10.14469/hpc/8658
S1 a	T elongatus PS-CI inversion recovy	a_Tf_4us.DSC	S1	10.14469/hpc/8658
S1 a	T elongatus PS-CI inversion recovy	a_Tf_4us.DTA	S1	10.14469/hpc/8658
S1 a	T elongatus PS-CI inversion recovy	a_Tf_6us.DSC	S1	10.14469/hpc/8658
S1 a	T elongatus PS-CI inversion recovy	a_Tf_6us.DTA	S1	10.14469/hpc/8658
S1 a	T elongatus PS-CI inversion recovy	a_Tf_8us.DSC	S1	10.14469/hpc/8658
S1 a	T elongatus PS-CI inversion recovy	a_Tf_8us.DTA	S1	10.14469/hpc/8658
S1 a	T elongatus PS-CI inversion recovy	a_Tf_10us.DSC	S1	10.14469/hpc/8658
S1 a	T elongatus PS-CI inversion recovy	a_Tf_10us.DTA	S1	10.14469/hpc/8658
S1 a	T elongatus PS-CI inversion recovy	a_Tf_15us.DSC	S1	10.14469/hpc/8658
S1 a	T elongatus PS-CI inversion recovy	a_Tf_15us.DTA	S1	10.14469/hpc/8658
S1 a	T elongatus PS-CI inversion recovy	a_Tf_20us.DSC	S1	10.14469/hpc/8658
S1 a	T elongatus PS-CI inversion recovy	a_Tf_20us.DTA	S1	10.14469/hpc/8658
S1 a	T elongatus PS-CI inversion recovy	a_Tf_42us.DSC	S1	10.14469/hpc/8658
S1 a	T elongatus PS-CI inversion recovy	a_Tf_42us.DTA	S1	10.14469/hpc/8658
S1 a	T elongatus PS-CI inversion recovy	a_Tf_60us.DSC	S1	10.14469/hpc/8658
S1 a	T elongatus PS-CI inversion recovy	a_Tf_60us.DTA	S1	10.14469/hpc/8658
S1 b	T elongatus PS-CI varying temperature	b_7K.DSC	S1	10.14469/hpc/8658
S1 b	T elongatus PS-CI varying temperature	b_7K.DTA	S1	10.14469/hpc/8658
S1 b	T elongatus PS-CI varying temperature	b_10K.DSC	S1	10.14469/hpc/8658
S1 b	T elongatus PS-CI varying temperature	b_10K.DTA	S1	10.14469/hpc/8658
S1 b	T elongatus PS-CI varying temperature	b_15K.DSC	S1	10.14469/hpc/8658
S1 b	T elongatus PS-CI varying temperature	b_15K.DTA	S1	10.14469/hpc/8658
S1 c	T elongatus PS-CI varying shot repition time (SRT)	c_SRT_0.5.DSC	S1	10.14469/hpc/8658
S1 c	T elongatus PS-CI varying shot repition time (SRT)	c_SRT_0.5.DTA	S1	10.14469/hpc/8658
S1 c	T elongatus PS-CI varying shot repition time (SRT)	c_SRT_1.DSC	S1	10.14469/hpc/8658
S1 c	T elongatus PS-CI varying shot repition time (SRT)	c_SRT_1.DTA	S1	10.14469/hpc/8658
S1 c	T elongatus PS-CI varying shot repition time (SRT)	c_SRT_2.DSC	S1	10.14469/hpc/8658
S1 c	T elongatus PS-CI varying shot repition time (SRT)	c_SRT_2.DTA	S1	10.14469/hpc/8658
S1 c	T elongatus PS-CI varying shot repition time (SRT)	c_SRT_4.DSC	S1	10.14469/hpc/8658
S1 c	T elongatus PS-CI varying shot repition time (SRT)	c_SRT_4.DTA	S1	10.14469/hpc/8658
S1 c	T elongatus PS-CI varying shot repition time (SRT)	c_SRT_8.DSC	S1	10.14469/hpc/8658
S1 c	T elongatus PS-CI varying shot repition time (SRT)	c_SRT_8.DTA	S1	10.14469/hpc/8658
S1 d	T elongatus PS-CI varying τ	d_t_0.4.DSC	S1	10.14469/hpc/8658
S1 d	T elongatus PS-CI varying τ	d_t_0.4.DTA	S1	10.14469/hpc/8658
S1 d	T elongatus PS-CI varying τ	d_t_0.6.DSC	S1	10.14469/hpc/8658
S1 d	T elongatus PS-CI varying τ	d_t_0.6.DTA	S1	10.14469/hpc/8658
S1 d	T elongatus PS-CI varying τ	d_t_0.8.DSC	S1	10.14469/hpc/8658
S1 d	T elongatus PS-CI varying τ	d_t_0.8.DTA	S1	10.14469/hpc/8658
S1 d	T elongatus PS-CI varying τ	d_t_0.25.DSC	S1	10.14469/hpc/8658
S1 d	T elongatus PS-CI varying τ	d_t_0.25.DTA	S1	10.14469/hpc/8658
S1 d	T elongatus PS-CI varying τ	d_t_1.6.DSC	S1	10.14469/hpc/8658
S1 d	T elongatus PS-CI varying τ	d_t_1.6.DTA	S1	10.14469/hpc/8658

## Sheet: S2
Figure	Description	File name	Folder	Link to data (DOI)
S2 a	Synechocystis PS-CI inversion recovy raw data	a_Tf_1us.DSC	S2	10.14469/hpc/8659
S2 a	Synechocystis PS-CI inversion recovy raw data	a_Tf_1us.DTA	S2	10.14469/hpc/8659
S2 a	Synechocystis PS-CI inversion recovy background removed	a_Tf_1us.mat	S2	10.14469/hpc/8659
S2 a	Synechocystis PS-CI inversion recovy raw data	a_Tf_2us.DSC	S2	10.14469/hpc/8659
S2 a	Synechocystis PS-CI inversion recovy raw data	a_Tf_2us.DTA	S2	10.14469/hpc/8659
S2 a	Synechocystis PS-CI inversion recovy background removed	a_Tf_2us.mat	S2	10.14469/hpc/8659
S2 a	Synechocystis PS-CI inversion recovy raw data	a_Tf_3.79us.DSC	S2	10.14469/hpc/8659
S2 a	Synechocystis PS-CI inversion recovy raw data	a_Tf_3.79us.DTA	S2	10.14469/hpc/8659
S2 a	Synechocystis PS-CI inversion recovy background removed	a_Tf_3.79us.mat	S2	10.14469/hpc/8659
S2 a	Synechocystis PS-CI inversion recovy raw data	a_Tf_6.13us.DSC	S2	10.14469/hpc/8659
S2 a	Synechocystis PS-CI inversion recovy raw data	a_Tf_6.13us.DTA	S2	10.14469/hpc/8659
S2 a	Synechocystis PS-CI inversion recovy background removed	a_Tf_6.13us.mat	S2	10.14469/hpc/8659
S2 a	Synechocystis PS-CI inversion recovy raw data	a_Tf_7.26us.DSC	S2	10.14469/hpc/8659
S2 a	Synechocystis PS-CI inversion recovy raw data	a_Tf_7.26us.DTA	S2	10.14469/hpc/8659
S2 a	Synechocystis PS-CI inversion recovy background removed	a_Tf_7.26us.mat	S2	10.14469/hpc/8659
S2 a	Synechocystis PS-CI inversion recovy raw data	a_Tf_10us.DSC	S2	10.14469/hpc/8659
S2 a	Synechocystis PS-CI inversion recovy raw data	a_Tf_10us.DTA	S2	10.14469/hpc/8659
S2 a	Synechocystis PS-CI inversion recovy background removed	a_Tf_10us.mat	S2	10.14469/hpc/8659
S2 a	Synechocystis PS-CI inversion recovy raw data	a_Tf_15us.DSC	S2	10.14469/hpc/8659
S2 a	Synechocystis PS-CI inversion recovy raw data	a_Tf_15us.DTA	S2	10.14469/hpc/8659
S2 a	Synechocystis PS-CI inversion recovy background removed	a_Tf_15us.mat	S2	10.14469/hpc/8659
S2 a	Synechocystis PS-CI inversion recovy raw data	a_Tf_20us.DSC	S2	10.14469/hpc/8659
S2 a	Synechocystis PS-CI inversion recovy raw data	a_Tf_20us.DTA	S2	10.14469/hpc/8659
S2 a	Synechocystis PS-CI inversion recovy background removed	a_Tf_20us.mat	S2	10.14469/hpc/8659
S2 a	Synechocystis PS-CI inversion recovy raw data	a_Tf_42us.DSC	S2	10.14469/hpc/8659
S2 a	Synechocystis PS-CI inversion recovy raw data	a_Tf_42us.DTA	S2	10.14469/hpc/8659
S2 a	Synechocystis PS-CI inversion recovy background removed	a_Tf_42us.mat	S2	10.14469/hpc/8659
S2 a	Synechocystis PS-CI inversion recovy raw data	a_Tf_60us.DSC	S2	10.14469/hpc/8659
S2 a	Synechocystis PS-CI inversion recovy raw data	a_Tf_60us.DTA	S2	10.14469/hpc/8659
S2 a	Synechocystis PS-CI inversion recovy background removed	a_Tf_60us.mat	S2	10.14469/hpc/8659
S2 b	Synechocystis PS-CI varying temperature raw data	b_7K.DSC	S2	10.14469/hpc/8659
S2 b	Synechocystis PS-CI varying temperature raw data	b_7K.DTA	S2	10.14469/hpc/8659
S2 b	Synechocystis PS-CI varying temperature background removed	b_7K.mat	S2	10.14469/hpc/8659
S2 b	Synechocystis PS-CI varying temperature raw data	b_10K.DSC	S2	10.14469/hpc/8659
S2 b	Synechocystis PS-CI varying temperature raw data	b_10K.DTA	S2	10.14469/hpc/8659
S2 b	Synechocystis PS-CI varying temperature background removed	b_10K.mat	S2	10.14469/hpc/8659
S2 b	Synechocystis PS-CI varying temperature raw data	b_15K.mat	S2	10.14469/hpc/8659
S2 b	Synechocystis PS-CI varying temperature raw data	b_15K.DSC	S2	10.14469/hpc/8659
S2 b	Synechocystis PS-CI varying temperature background removed	b_15K.DTA	S2	10.14469/hpc/8659
S2 b	Synechocystis PS-CI varying temperature raw data	b_20K.DSC	S2	10.14469/hpc/8659
S2 b	Synechocystis PS-CI varying temperature raw data	b_20K.DTA	S2	10.14469/hpc/8659
S2 b	Synechocystis PS-CI varying temperature background removed	b_20K.mat	S2	10.14469/hpc/8659
S2 c	Synechocystis PS-CI varying shot repition time (SRT) raw data	c_SRT_0.4.DSC	S2	10.14469/hpc/8659
S2 c	Synechocystis PS-CI varying shot repition time (SRT) raw data	c_SRT_0.4.DTA	S2	10.14469/hpc/8659
S2 c	Synechocystis PS-CI varying shot repition time (SRT) background removed	c_SRT_0.4.mat	S2	10.14469/hpc/8659
S2 c	Synechocystis PS-CI varying shot repition time (SRT) raw data	c_SRT_1.DSC	S2	10.14469/hpc/8659
S2 c	Synechocystis PS-CI varying shot repition time (SRT) raw data	c_SRT_1.DTA	S2	10.14469/hpc/8659
S2 c	Synechocystis PS-CI varying shot repition time (SRT) background removed	c_SRT_1.mat	S2	10.14469/hpc/8659
S2 c	Synechocystis PS-CI varying shot repition time (SRT) raw data	c_SRT_2.DSC	S2	10.14469/hpc/8659
S2 c	Synechocystis PS-CI varying shot repition time (SRT) raw data	c_SRT_2.DTA	S2	10.14469/hpc/8659
S2 c	Synechocystis PS-CI varying shot repition time (SRT) background removed	c_SRT_2.mat	S2	10.14469/hpc/8659
S2 c	Synechocystis PS-CI varying shot repition time (SRT) raw data	c_SRT_8.DSC	S2	10.14469/hpc/8659
S2 c	Synechocystis PS-CI varying shot repition time (SRT) raw data	c_SRT_8.DTA	S2	10.14469/hpc/8659
S2 c	Synechocystis PS-CI varying shot repition time (SRT) background removed	c_SRT_8.mat	S2	10.14469/hpc/8659
S2 d	Synechocystis PS-CI varying τ raw data	d_t_0.25.mat	S2	10.14469/hpc/8659
S2 d	Synechocystis PS-CI varying τ raw data	d_t_0.8.DSC	S2	10.14469/hpc/8659
S2 d	Synechocystis PS-CI varying τ background removed	d_t_0.8.DTA	S2	10.14469/hpc/8659
S2 d	Synechocystis PS-CI varying τ raw data	d_t_0.8.mat	S2	10.14469/hpc/8659
S2 d	Synechocystis PS-CI varying τ raw data	d_t_0.25.DSC	S2	10.14469/hpc/8659
S2 d	Synechocystis PS-CI varying τ background removed	d_t_0.25.DTA	S2	10.14469/hpc/8659
S2 d	Synechocystis PS-CI varying τ raw data	d_t_1.6.DSC	S2	10.14469/hpc/8659
S2 d	Synechocystis PS-CI varying τ raw data	d_t_1.6.DTA	S2	10.14469/hpc/8659
S2 d	Synechocystis PS-CI varying τ background removed	d_t_1.6.mat	S2	10.14469/hpc/8659
S2 d	Resonator background	resonator_background.DSC	S2	10.14469/hpc/8659
S2 d	Resonator background	resonator_background.DTA	S2	10.14469/hpc/8659

## Sheet: S3
Figure	Description	File name	Folder	Link to data (DOI)
S3 a		a_observe.DSC	S3	10.14469/hpc/8660
S3 a		a_observe.DTA	S3	10.14469/hpc/8660
S3 a		a_pump.DSC	S3	10.14469/hpc/8660
S3 a		a_pump.DTA	S3	10.14469/hpc/8660
S3 b		b_EDFS.DSC	S3	10.14469/hpc/8660
S3 b		b_EDFS.DTA	S3	10.14469/hpc/8660

## Sheet: S4
Figure	Description	File name	Folder	Link to data (DOI)
S4	DEER spectra time shifted and phases summed	Position_1.mat	S4	10.14469/hpc/8661
S4	DEER spectra, raw data	Position_1_raw_data.DSC	S4	10.14469/hpc/8661
S4	DEER spectra, raw data	Position_1_raw_data.DTA	S4	10.14469/hpc/8661
S4	DEER spectra time shifted and phases summed	Position_2.mat	S4	10.14469/hpc/8661
S4	DEER spectra, raw data	Position_2_raw_data.DSC	S4	10.14469/hpc/8661
S4	DEER spectra, raw data	Position_2_raw_data.DTA	S4	10.14469/hpc/8661
S4	DEER spectra time shifted and phases summed	Position_2star.mat	S4	10.14469/hpc/8661
S4	DEER spectra, raw data	Position_2star_raw_data.DSC	S4	10.14469/hpc/8661
S4	DEER spectra, raw data	Position_2star_raw_data.DTA	S4	10.14469/hpc/8661
S4	DEER spectra time shifted and phases summed	Position_3.mat	S4	10.14469/hpc/8661
S4	DEER spectra, raw data	Position_3_raw_data.DSC	S4	10.14469/hpc/8661
S4	DEER spectra, raw data	Position_3_raw_data.DTA	S4	10.14469/hpc/8661
S4	DEER spectra time shifted and phases summed	Position_4.mat	S4	10.14469/hpc/8661
S4	DEER spectra, raw data	Position_4_raw_data.DSC	S4	10.14469/hpc/8661
S4	DEER spectra, raw data	Position_4_raw_data.DTA	S4	10.14469/hpc/8661
S4	DEER spectra time shifted and phases summed	Position_5.mat	S4	10.14469/hpc/8661
S4	DEER spectra, raw data	Position_5_raw_data.DSC	S4	10.14469/hpc/8661
S4	DEER spectra, raw data	Position_5_raw_data.DTA	S4	10.14469/hpc/8661
S4	DEER spectra time shifted and phases summed	Position_6.mat	S4	10.14469/hpc/8661
S4	DEER spectra, raw data	Position_6_raw_data.DSC	S4	10.14469/hpc/8661
S4	DEER spectra, raw data	Position_6_raw_data.DTA	S4	10.14469/hpc/8661
S4	DEER spectra time shifted and phases summed	Position_7.mat	S4	10.14469/hpc/8661
S4	DEER spectra, raw data	Position_7_raw_data.DSC	S4	10.14469/hpc/8661
S4	DEER spectra, raw data	Position_7_raw_data.DTA	S4	10.14469/hpc/8661
S4	DEER spectra time shifted and phases summed	Position_8.mat	S4	10.14469/hpc/8661
S4	DEER spectra, raw data	Position_8_raw_data.DSC	S4	10.14469/hpc/8661
S4	DEER spectra, raw data	Position_8_raw_data.DTA	S4	10.14469/hpc/8661
S4	DEER spectra time shifted and phases summed	Position_9.mat	S4	10.14469/hpc/8661
S4	DEER spectra, raw data	Position_9_raw_data.DSC	S4	10.14469/hpc/8661
S4	DEER spectra, raw data	Position_9_raw_data.DTA	S4	10.14469/hpc/8661

## Sheet: S6
Figure	Description	File name	Folder	Link to data (DOI)
S6 a	T elongatus PS-CI Redox Titration	a_Titration_S1.DSC	S6	10.14469/hpc/8662
S6 a	T elongatus PS-CI Redox Titration	a_Titration_S1.DTA	S6	10.14469/hpc/8662
S6 a	T elongatus PS-CI Redox Titration	a_Titration_S2.DSC	S6	10.14469/hpc/8662
S6 a	T elongatus PS-CI Redox Titration	a_Titration_S2.DTA	S6	10.14469/hpc/8662
S6 a	T elongatus PS-CI Redox Titration	a_Titration_S3.DSC	S6	10.14469/hpc/8662
S6 a	T elongatus PS-CI Redox Titration	a_Titration_S3.DTA	S6	10.14469/hpc/8662
S6 a	T elongatus PS-CI Redox Titration	a_Titration_S4.DSC	S6	10.14469/hpc/8662
S6 a	T elongatus PS-CI Redox Titration	a_Titration_S4.DTA	S6	10.14469/hpc/8662
S6 a	T elongatus PS-CI Redox Titration	a_Titration_S5.DSC	S6	10.14469/hpc/8662
S6 a	T elongatus PS-CI Redox Titration	a_Titration_S5.DTA	S6	10.14469/hpc/8662
S6 a	T elongatus PS-CI Redox Titration	a_Titration_S6.DSC	S6	10.14469/hpc/8662
S6 a	T elongatus PS-CI Redox Titration	a_Titration_S6.DTA	S6	10.14469/hpc/8662
S6 a	T elongatus PS-CI Redox Titration	a_Titration_S7.DSC	S6	10.14469/hpc/8662
S6 a	T elongatus PS-CI Redox Titration	a_Titration_S7.DTA	S6	10.14469/hpc/8662
S6 a	T elongatus PS-CI Redox Titration	a_Titration_S8.DSC	S6	10.14469/hpc/8662
S6 a	T elongatus PS-CI Redox Titration	a_Titration_S8.DTA	S6	10.14469/hpc/8662
S6 a	T elongatus PS-CI Redox Titration	a_Titration_S9.DSC	S6	10.14469/hpc/8662
S6 a	T elongatus PS-CI Redox Titration	a_Titration_S9.DTA	S6	10.14469/hpc/8662
S6 a	T elongatus PS-CI Redox Titration	a_Titration_S10.DSC	S6	10.14469/hpc/8662
S6 a	T elongatus PS-CI Redox Titration	a_Titration_S10.DTA	S6	10.14469/hpc/8662
S6 a	T elongatus PS-CI Redox Titration	a_Titration_S11.DSC	S6	10.14469/hpc/8662
S6 a	T elongatus PS-CI Redox Titration	a_Titration_S11.DTA	S6	10.14469/hpc/8662
S6 a	T elongatus PS-CI Redox Titration	a_Titration_S12.DSC	S6	10.14469/hpc/8662
S6 a	T elongatus PS-CI Redox Titration	a_Titration_S12.DTA	S6	10.14469/hpc/8662
S6 a	T elongatus PS-CI Redox Titration	a_Titration_S13.DSC	S6	10.14469/hpc/8662
S6 a	T elongatus PS-CI Redox Titration	a_Titration_S13.DTA	S6	10.14469/hpc/8662
S6 a	T elongatus PS-CI Redox Titration	a_Titration_S14.DSC	S6	10.14469/hpc/8662
S6 a	T elongatus PS-CI Redox Titration	a_Titration_S14.DTA	S6	10.14469/hpc/8662
S6 b	Synechocystis PS-CI Redox Titration	b_Titration_S1.DSC	S6	10.14469/hpc/8662
S6 b	Synechocystis PS-CI Redox Titration	b_Titration_S1.DTA	S6	10.14469/hpc/8662
S6 b	Synechocystis PS-CI Redox Titration	b_Titration_S2.DSC	S6	10.14469/hpc/8662
S6 b	Synechocystis PS-CI Redox Titration	b_Titration_S2.DTA	S6	10.14469/hpc/8662
S6 b	Synechocystis PS-CI Redox Titration	b_Titration_S3.DSC	S6	10.14469/hpc/8662
S6 b	Synechocystis PS-CI Redox Titration	b_Titration_S3.DTA	S6	10.14469/hpc/8662
S6 b	Synechocystis PS-CI Redox Titration	b_Titration_S4.DSC	S6	10.14469/hpc/8662
S6 b	Synechocystis PS-CI Redox Titration	b_Titration_S4.DTA	S6	10.14469/hpc/8662
S6 b	Synechocystis PS-CI Redox Titration	b_Titration_S5.DSC	S6	10.14469/hpc/8662
S6 b	Synechocystis PS-CI Redox Titration	b_Titration_S5.DTA	S6	10.14469/hpc/8662
S6 b	Synechocystis PS-CI Redox Titration	b_Titration_S6.DSC	S6	10.14469/hpc/8662
S6 b	Synechocystis PS-CI Redox Titration	b_Titration_S6.DTA	S6	10.14469/hpc/8662
S6 b	Synechocystis PS-CI Redox Titration	b_Titration_S7.DSC	S6	10.14469/hpc/8662
S6 b	Synechocystis PS-CI Redox Titration	b_Titration_S7.DTA	S6	10.14469/hpc/8662
S6 b	Synechocystis PS-CI Redox Titration	b_Titration_S8.DSC	S6	10.14469/hpc/8662
S6 b	Synechocystis PS-CI Redox Titration	b_Titration_S8.DTA	S6	10.14469/hpc/8662
S6 b	Synechocystis PS-CI Redox Titration	b_Titration_S9.DSC	S6	10.14469/hpc/8662
S6 b	Synechocystis PS-CI Redox Titration	b_Titration_S9.DTA	S6	10.14469/hpc/8662

## Sheet: S7
Figure	Description	File name	Folder	Link to data (DOI)
S7	EDFS of PS-CI titration sample	S7_EDFS.DSC	S7	10.14469/hpc/8663
S7	EDFS of PS-CI titration sample	S7_EDFS.DTA	S7	10.14469/hpc/8663
